# Supplementary material for: Colonization with multidrug-resistant Enterobacteriaceae among infants: an observational study in southern Sri Lanka
Source: Antimicrob Resist Infect Control. 2021 Apr 30;10:72. doi: 10.1186/s13756-021-00938-3 (PMC8086278; doi:10.1186/s13756-021-00938-3)
Supplement: Supplementary file 2 — Additional file 2: Table S8. Antimicrobial resistance prediction of E. coli genomes included in this study, as determined by AMRfinder. [file 13756_2021_938_MOESM2_ESM.xlsx]

## Sheet: Sheet1
Table S8. Antimicrobial resistance prediction of E. coli genomes included in this study, as determined by AMRfinder
		AMINOGLYCOSIDE	AMINOGLYCOSIDE	AMINOGLYCOSIDE	AMINOGLYCOSIDE	AMINOGLYCOSIDE	AMINOGLYCOSIDE	AMINOGLYCOSIDE	AMINOGLYCOSIDE	AMINOGLYCOSIDE/QUINOLONE	BETA-LACTAM	BETA-LACTAM	BETA-LACTAM	BETA-LACTAM	BETA-LACTAM	BETA-LACTAM	BETA-LACTAM	BETA-LACTAM	BETA-LACTAM	BETA-LACTAM	BETA-LACTAM	BETA-LACTAM	BETA-LACTAM	COLISTIN	FOSFOMYCIN	FOSFOMYCIN	FOSFOMYCIN	FOSFOMYCIN	MACROLIDE	MACROLIDE	PHENICOL	PHENICOL	QUINOLONE	QUINOLONE	QUINOLONE	QUINOLONE	QUINOLONE	QUINOLONE	QUINOLONE	QUINOLONE	QUINOLONE	QUINOLONE	QUINOLONE	QUINOLONE	SULFONAMIDE	SULFONAMIDE	SULFONAMIDE	TETRACYCLINE	TETRACYCLINE
Tree order	Sample ID	aac(3)-IIa	aac(3)-IId	aadA1	aadA2	aadA5	aph(3')-Ia	aph(3'')-Ib	aph(6)-Id	aac(6')-Ib-cr5	blaCTX-M	blaCTX-M-14	blaCTX-M-15	blaCTX-M-182	blaCTX-M-27	blaDHA-1	blaEC	blaEC-5	blaOXA	blaOXA-1	blaTEM	blaTEM-1	blaTEM-40	mcr-1.1	cyaA_S352T	fosA3	ptsI_V25I	uhpT_E350Q	erm(B)	mph(A)	catA1	catB3	gyrA_D87N	gyrA_D87Y	gyrA_S83L	parC_E84V	parC_S57T	parC_S80I	parE_E460D	parE_I529L	parE_L416F	qnrB4	qnrS	qnrS1	sul1	sul2	sul3	tet(A)	tet(B)
1	M111X	neg	neg	neg	neg	pos	neg	neg	neg	pos	neg	neg	pos	neg	neg	neg	pos	neg	neg	pos	neg	neg	neg	neg	neg	neg	pos	pos	neg	pos	neg	pos	pos	neg	pos	pos	neg	pos	neg	pos	neg	neg	neg	neg	pos	neg	neg	neg	neg
2	M104X	neg	neg	neg	neg	pos	neg	neg	neg	pos	neg	neg	pos	neg	neg	neg	pos	neg	neg	pos	neg	neg	neg	neg	neg	neg	pos	pos	neg	pos	neg	pos	pos	neg	pos	pos	neg	pos	neg	pos	neg	neg	neg	neg	pos	neg	neg	neg	neg
3	M115X	pos	neg	neg	neg	pos	neg	pos	pos	pos	neg	neg	pos	neg	neg	neg	pos	neg	neg	pos	neg	neg	neg	neg	neg	neg	pos	pos	neg	pos	neg	pos	pos	neg	pos	pos	neg	pos	neg	pos	neg	neg	neg	neg	pos	pos	neg	pos	neg
4	M133X	neg	neg	neg	neg	pos	neg	pos	pos	neg	neg	neg	neg	neg	pos	neg	pos	neg	neg	neg	neg	neg	neg	neg	neg	neg	pos	pos	neg	pos	neg	neg	pos	neg	pos	pos	neg	pos	neg	pos	neg	neg	neg	neg	pos	pos	neg	pos	neg
5	M086A	neg	neg	neg	neg	pos	neg	pos	pos	neg	neg	neg	neg	neg	pos	neg	pos	neg	neg	neg	neg	neg	neg	neg	neg	neg	pos	pos	neg	pos	neg	neg	pos	neg	pos	pos	neg	pos	neg	pos	neg	neg	neg	neg	pos	pos	neg	pos	neg
6	B121X	neg	neg	neg	neg	pos	neg	pos	pos	neg	neg	neg	neg	neg	pos	neg	pos	neg	neg	neg	neg	neg	neg	neg	neg	neg	pos	pos	neg	pos	neg	neg	pos	neg	pos	pos	neg	pos	neg	pos	neg	neg	neg	neg	pos	pos	neg	pos	neg
7	M120A	neg	neg	neg	neg	neg	neg	neg	neg	neg	neg	neg	pos	neg	neg	neg	pos	neg	neg	neg	neg	neg	pos	neg	neg	neg	pos	pos	neg	neg	neg	neg	neg	neg	neg	neg	neg	neg	neg	pos	neg	neg	neg	neg	pos	neg	neg	neg	neg
8	M119A	neg	neg	neg	neg	neg	neg	neg	neg	neg	neg	neg	pos	neg	neg	neg	pos	neg	neg	neg	neg	neg	pos	neg	neg	neg	pos	pos	neg	neg	neg	neg	neg	neg	neg	neg	neg	neg	neg	pos	neg	neg	neg	neg	pos	neg	neg	neg	neg
9	M097A	neg	neg	neg	neg	neg	neg	neg	neg	neg	neg	neg	pos	neg	neg	neg	pos	neg	neg	neg	neg	pos	neg	neg	neg	neg	pos	pos	neg	pos	neg	neg	neg	neg	neg	neg	neg	neg	neg	pos	neg	neg	neg	neg	pos	neg	neg	neg	neg
10	B098X	neg	neg	neg	neg	neg	neg	neg	neg	neg	neg	neg	pos	neg	neg	neg	pos	neg	neg	neg	neg	pos	neg	neg	neg	neg	pos	pos	neg	pos	neg	neg	neg	neg	neg	neg	neg	neg	neg	pos	neg	neg	neg	neg	pos	neg	neg	neg	neg
11	M053X	neg	neg	neg	neg	pos	neg	pos	pos	neg	neg	neg	pos	neg	neg	neg	pos	neg	neg	neg	neg	pos	neg	neg	neg	neg	pos	pos	neg	pos	neg	neg	neg	neg	pos	neg	neg	neg	neg	pos	neg	neg	neg	neg	pos	pos	neg	pos	neg
12	B053X	neg	neg	neg	neg	pos	neg	pos	pos	neg	neg	neg	pos	neg	neg	neg	pos	neg	neg	neg	neg	pos	neg	neg	neg	neg	pos	pos	neg	pos	neg	neg	neg	neg	pos	neg	neg	neg	neg	pos	neg	neg	neg	neg	pos	pos	neg	pos	neg
13	B184X	neg	neg	neg	neg	pos	neg	pos	pos	neg	neg	neg	pos	neg	neg	neg	pos	neg	neg	neg	neg	pos	neg	neg	neg	neg	pos	pos	neg	pos	neg	neg	neg	neg	pos	neg	neg	neg	neg	pos	neg	neg	neg	neg	pos	pos	neg	pos	neg
14	B012A	neg	neg	neg	neg	neg	neg	neg	neg	neg	pos	neg	neg	neg	neg	neg	pos	neg	neg	neg	neg	neg	neg	neg	neg	neg	pos	pos	neg	neg	neg	neg	neg	neg	pos	neg	neg	neg	neg	pos	neg	neg	neg	neg	neg	neg	neg	neg	neg
15	B012X	neg	neg	neg	neg	neg	neg	neg	neg	neg	neg	neg	pos	neg	neg	neg	pos	neg	neg	neg	neg	neg	neg	neg	neg	neg	pos	pos	neg	neg	neg	neg	neg	neg	pos	neg	neg	neg	neg	pos	neg	neg	neg	neg	neg	neg	neg	neg	neg
16	B181X2	neg	neg	neg	neg	pos	neg	pos	pos	neg	neg	neg	neg	neg	pos	neg	pos	neg	neg	neg	neg	pos	neg	neg	neg	neg	pos	pos	neg	pos	neg	neg	pos	neg	pos	neg	neg	pos	pos	neg	neg	neg	neg	neg	pos	pos	neg	pos	neg
17	B130X	neg	neg	neg	neg	pos	neg	pos	pos	neg	neg	neg	neg	neg	pos	neg	pos	neg	neg	neg	neg	pos	neg	neg	neg	neg	pos	pos	neg	pos	neg	neg	pos	neg	pos	neg	neg	pos	pos	neg	neg	neg	neg	neg	pos	pos	neg	pos	neg
18	M091A	neg	neg	neg	neg	neg	neg	neg	neg	neg	neg	neg	pos	neg	neg	neg	pos	neg	pos	neg	neg	neg	neg	neg	neg	neg	neg	neg	neg	neg	neg	neg	neg	neg	neg	neg	neg	neg	neg	neg	neg	neg	neg	neg	neg	neg	neg	neg	neg
19	B092X	neg	neg	neg	neg	neg	neg	neg	neg	neg	neg	neg	pos	neg	neg	neg	pos	neg	pos	neg	neg	neg	neg	neg	neg	neg	neg	neg	neg	neg	neg	neg	neg	neg	neg	neg	neg	neg	neg	neg	neg	neg	neg	neg	neg	neg	neg	neg	neg
20	M035X	neg	neg	neg	neg	neg	neg	pos	pos	neg	neg	neg	pos	neg	neg	neg	pos	neg	pos	neg	neg	pos	neg	neg	neg	neg	neg	neg	neg	neg	neg	neg	neg	neg	neg	neg	neg	neg	neg	neg	neg	neg	neg	neg	neg	pos	neg	neg	neg
21	M037A	neg	neg	neg	neg	neg	neg	pos	pos	neg	neg	neg	neg	neg	neg	pos	pos	neg	neg	neg	neg	pos	neg	neg	neg	neg	neg	neg	neg	pos	pos	neg	neg	neg	neg	neg	neg	neg	neg	neg	neg	pos	neg	neg	pos	pos	neg	pos	neg
22	M026A	neg	neg	neg	neg	neg	neg	neg	neg	neg	neg	neg	pos	neg	neg	neg	pos	neg	neg	neg	pos	neg	neg	neg	neg	neg	neg	neg	neg	neg	neg	neg	neg	neg	neg	neg	neg	neg	neg	neg	neg	neg	neg	neg	pos	neg	neg	neg	neg
23	M027A	neg	neg	pos	neg	neg	neg	pos	pos	neg	neg	neg	pos	neg	neg	neg	pos	neg	neg	neg	neg	pos	neg	neg	neg	neg	neg	neg	neg	neg	neg	neg	neg	neg	pos	neg	neg	neg	neg	neg	neg	neg	neg	neg	neg	pos	neg	neg	neg
24	M027X	neg	neg	pos	neg	neg	neg	pos	pos	neg	neg	neg	pos	neg	neg	neg	pos	neg	neg	neg	neg	pos	neg	neg	neg	neg	neg	neg	neg	neg	neg	neg	neg	neg	pos	neg	neg	neg	neg	neg	neg	neg	neg	neg	neg	pos	neg	neg	pos
25	B027X	neg	neg	pos	neg	neg	neg	pos	pos	neg	neg	neg	pos	neg	neg	neg	pos	neg	neg	neg	neg	pos	neg	neg	neg	neg	neg	neg	neg	neg	neg	neg	neg	neg	pos	neg	neg	neg	neg	neg	neg	neg	neg	neg	neg	pos	neg	neg	pos
26	M081X	neg	pos	neg	neg	neg	neg	neg	neg	neg	neg	neg	pos	neg	neg	neg	neg	pos	pos	neg	neg	pos	neg	neg	neg	neg	neg	pos	neg	pos	neg	pos	pos	neg	pos	neg	neg	pos	neg	neg	pos	neg	neg	neg	neg	neg	neg	neg	neg
27	M167A	neg	neg	neg	neg	neg	neg	pos	pos	neg	neg	pos	neg	neg	neg	neg	pos	neg	neg	neg	neg	pos	neg	neg	pos	neg	neg	neg	pos	neg	neg	neg	pos	neg	pos	neg	neg	pos	neg	neg	neg	neg	neg	neg	neg	neg	neg	neg	pos
28	M176A	neg	neg	neg	neg	neg	neg	pos	pos	neg	neg	pos	neg	neg	neg	neg	pos	neg	neg	neg	neg	pos	neg	neg	pos	neg	neg	neg	pos	neg	neg	neg	pos	neg	pos	neg	neg	pos	neg	neg	neg	neg	neg	neg	neg	neg	neg	neg	pos
29	M022X	neg	neg	neg	neg	pos	neg	pos	pos	neg	neg	pos	neg	neg	neg	neg	pos	neg	neg	neg	neg	pos	neg	neg	pos	neg	neg	neg	neg	pos	neg	neg	pos	neg	pos	neg	neg	pos	neg	neg	neg	neg	neg	neg	pos	neg	neg	neg	pos
30	B022X	neg	neg	neg	neg	pos	neg	pos	pos	neg	neg	pos	neg	neg	neg	neg	pos	neg	neg	neg	neg	pos	neg	neg	pos	neg	neg	neg	neg	pos	neg	neg	pos	neg	pos	neg	neg	pos	neg	neg	neg	neg	neg	neg	pos	neg	neg	neg	pos
31	M171X1	pos	neg	neg	neg	pos	neg	neg	neg	pos	neg	neg	pos	neg	neg	neg	pos	neg	neg	pos	neg	pos	neg	neg	pos	neg	neg	neg	neg	pos	pos	pos	pos	neg	pos	neg	neg	pos	neg	neg	neg	neg	neg	neg	pos	neg	neg	neg	pos
32	M069A	neg	neg	neg	neg	pos	neg	neg	neg	pos	neg	neg	pos	neg	neg	neg	pos	neg	neg	pos	neg	neg	neg	neg	pos	neg	neg	neg	neg	pos	neg	pos	pos	neg	pos	neg	neg	pos	neg	neg	neg	neg	neg	neg	pos	neg	neg	neg	pos
33	M011X	neg	neg	neg	neg	neg	neg	pos	pos	neg	neg	neg	pos	neg	neg	neg	pos	neg	neg	neg	neg	pos	neg	neg	pos	neg	neg	neg	pos	pos	neg	neg	pos	neg	pos	neg	neg	pos	neg	neg	neg	neg	neg	neg	neg	neg	neg	neg	pos
34	M130X	neg	neg	neg	neg	neg	neg	neg	neg	neg	neg	neg	pos	neg	neg	neg	pos	neg	neg	neg	neg	neg	neg	neg	pos	neg	neg	neg	neg	neg	neg	neg	neg	neg	neg	neg	neg	neg	neg	neg	neg	neg	neg	pos	neg	neg	neg	neg	neg
35	M121X	neg	neg	neg	neg	neg	neg	neg	neg	neg	neg	neg	pos	neg	neg	neg	pos	neg	neg	neg	neg	neg	neg	neg	pos	neg	neg	neg	neg	neg	neg	neg	neg	neg	neg	neg	neg	neg	neg	neg	neg	neg	neg	pos	neg	neg	neg	neg	neg
36	M121A	neg	neg	neg	neg	neg	neg	neg	neg	neg	neg	neg	pos	neg	neg	neg	pos	neg	neg	neg	neg	neg	neg	neg	pos	neg	neg	neg	neg	neg	neg	neg	neg	neg	neg	neg	neg	neg	neg	neg	neg	neg	neg	pos	neg	neg	neg	neg	neg
37	M115A	neg	neg	neg	neg	neg	neg	neg	neg	neg	neg	neg	pos	neg	neg	neg	pos	neg	neg	neg	neg	neg	neg	neg	pos	neg	neg	neg	neg	neg	neg	neg	neg	neg	neg	neg	neg	neg	neg	neg	neg	neg	neg	pos	neg	neg	neg	neg	neg
38	B068X	neg	pos	neg	neg	neg	neg	neg	neg	neg	neg	neg	pos	neg	neg	neg	pos	neg	pos	neg	neg	pos	neg	neg	pos	neg	neg	pos	neg	pos	neg	neg	neg	neg	neg	neg	neg	neg	neg	neg	neg	neg	neg	neg	neg	neg	neg	neg	neg
39	M151A	neg	neg	neg	neg	neg	neg	neg	neg	neg	neg	neg	pos	neg	neg	neg	pos	neg	pos	neg	neg	pos	neg	neg	pos	neg	neg	pos	neg	pos	neg	neg	neg	neg	neg	neg	neg	neg	neg	neg	neg	neg	neg	neg	neg	neg	neg	neg	neg
40	M171X2	neg	neg	neg	neg	neg	neg	neg	neg	neg	neg	neg	pos	neg	neg	neg	pos	neg	pos	neg	neg	pos	neg	neg	pos	neg	neg	pos	neg	neg	neg	pos	neg	neg	neg	neg	neg	neg	neg	neg	neg	neg	neg	neg	neg	neg	neg	neg	neg
41	M008A2	neg	neg	neg	neg	pos	neg	pos	pos	pos	neg	neg	pos	neg	neg	neg	pos	neg	neg	pos	neg	pos	neg	neg	neg	neg	neg	neg	neg	pos	neg	pos	pos	neg	pos	neg	neg	pos	neg	neg	neg	neg	neg	neg	pos	pos	neg	neg	pos
42	B008X	neg	neg	neg	neg	pos	neg	pos	pos	pos	neg	neg	pos	neg	neg	neg	pos	neg	neg	pos	neg	pos	neg	neg	neg	neg	neg	neg	neg	pos	neg	pos	pos	neg	pos	neg	neg	pos	neg	neg	neg	neg	neg	neg	pos	pos	neg	neg	pos
43	M032A	neg	neg	neg	neg	neg	neg	pos	pos	neg	neg	neg	pos	neg	neg	neg	pos	neg	neg	neg	neg	pos	neg	neg	neg	neg	neg	neg	neg	neg	neg	neg	pos	neg	pos	neg	neg	pos	neg	neg	neg	neg	neg	pos	neg	pos	neg	pos	neg
44	M002A	neg	neg	neg	neg	neg	neg	neg	neg	neg	neg	neg	pos	neg	neg	neg	pos	neg	pos	neg	neg	pos	neg	neg	neg	neg	neg	neg	neg	pos	neg	pos	neg	neg	pos	neg	neg	neg	neg	neg	neg	neg	neg	neg	neg	neg	neg	neg	pos
45	M079X	neg	neg	neg	neg	pos	neg	neg	neg	neg	neg	neg	neg	pos	neg	neg	pos	neg	neg	neg	neg	pos	neg	neg	neg	neg	neg	neg	neg	neg	pos	neg	pos	neg	pos	neg	neg	pos	neg	neg	neg	neg	neg	neg	neg	pos	neg	neg	pos
46	M010X	neg	neg	neg	neg	neg	neg	neg	neg	neg	neg	neg	pos	neg	neg	neg	pos	neg	neg	neg	neg	neg	neg	neg	neg	neg	neg	neg	neg	neg	neg	neg	neg	neg	neg	neg	neg	neg	neg	neg	neg	neg	neg	pos	neg	neg	neg	neg	neg
47	M088X	neg	neg	neg	neg	neg	neg	neg	neg	neg	neg	neg	pos	neg	neg	neg	pos	neg	neg	neg	neg	neg	neg	neg	neg	neg	neg	neg	neg	neg	neg	neg	neg	neg	neg	neg	neg	neg	neg	neg	neg	neg	neg	pos	neg	neg	neg	neg	neg
48	M082X	neg	neg	neg	neg	neg	neg	neg	neg	neg	neg	neg	pos	neg	neg	neg	pos	neg	neg	neg	neg	neg	neg	neg	neg	neg	neg	neg	neg	neg	neg	neg	neg	neg	pos	neg	neg	neg	neg	neg	neg	neg	neg	pos	neg	neg	neg	neg	neg
49	M008A1	neg	neg	neg	neg	neg	neg	neg	neg	neg	neg	neg	pos	neg	neg	neg	pos	neg	neg	neg	neg	neg	neg	neg	neg	neg	neg	neg	neg	neg	neg	neg	neg	neg	neg	neg	neg	neg	neg	neg	neg	neg	neg	pos	neg	neg	neg	neg	neg
50	M181X	neg	neg	neg	pos	neg	neg	neg	neg	neg	neg	neg	pos	neg	neg	neg	pos	neg	neg	neg	neg	pos	neg	neg	neg	neg	neg	pos	pos	pos	pos	neg	pos	neg	pos	neg	neg	pos	neg	neg	neg	neg	neg	neg	pos	neg	neg	neg	pos
51	M065X	neg	neg	neg	neg	neg	neg	neg	neg	neg	neg	neg	pos	neg	neg	neg	pos	neg	neg	neg	neg	neg	neg	neg	neg	neg	neg	pos	neg	neg	neg	neg	neg	neg	neg	neg	neg	neg	neg	neg	neg	neg	neg	pos	neg	neg	neg	neg	neg
52	M015X	neg	neg	neg	neg	neg	pos	neg	neg	neg	neg	pos	neg	neg	neg	neg	pos	neg	neg	neg	neg	pos	neg	pos	neg	pos	neg	neg	neg	pos	neg	neg	neg	neg	neg	neg	neg	neg	neg	neg	neg	neg	neg	neg	neg	neg	pos	pos	neg
53	B126X	neg	neg	neg	neg	neg	neg	neg	neg	pos	neg	neg	pos	neg	neg	neg	pos	neg	neg	pos	neg	neg	neg	neg	neg	neg	neg	neg	neg	pos	neg	pos	pos	neg	pos	neg	neg	pos	neg	neg	pos	neg	neg	neg	neg	neg	neg	neg	pos
54	B179X	neg	neg	pos	neg	neg	neg	neg	neg	neg	neg	neg	pos	neg	neg	neg	pos	neg	neg	neg	neg	neg	neg	neg	pos	neg	neg	neg	pos	pos	neg	neg	neg	neg	neg	neg	neg	neg	neg	neg	neg	neg	neg	neg	neg	neg	neg	neg	neg
55	B181X1	neg	neg	pos	neg	neg	neg	neg	neg	neg	neg	neg	pos	neg	neg	neg	pos	neg	neg	neg	neg	neg	neg	neg	pos	neg	neg	neg	pos	pos	neg	neg	neg	neg	neg	neg	neg	neg	neg	neg	neg	neg	neg	neg	neg	neg	neg	neg	neg
56	M044X	neg	neg	pos	neg	neg	neg	pos	pos	neg	neg	neg	pos	neg	neg	neg	pos	neg	neg	neg	neg	neg	neg	neg	pos	neg	neg	neg	pos	pos	neg	neg	neg	neg	neg	neg	neg	neg	neg	neg	neg	neg	neg	neg	neg	pos	neg	neg	neg
57	M041X	neg	neg	pos	neg	neg	neg	pos	pos	neg	neg	neg	pos	neg	neg	neg	pos	neg	neg	neg	neg	neg	neg	neg	pos	neg	neg	neg	neg	pos	neg	neg	neg	neg	neg	neg	neg	neg	neg	neg	neg	neg	neg	neg	neg	pos	neg	neg	neg
58	M004X	neg	neg	neg	pos	neg	neg	pos	pos	neg	neg	pos	neg	neg	neg	neg	pos	neg	neg	neg	neg	neg	neg	neg	pos	neg	neg	neg	pos	pos	neg	neg	neg	pos	pos	neg	neg	pos	neg	neg	neg	neg	neg	neg	pos	pos	neg	neg	neg
59	M197X	neg	neg	pos	neg	neg	neg	neg	neg	neg	neg	neg	pos	neg	neg	neg	pos	neg	neg	neg	neg	neg	neg	neg	pos	neg	neg	neg	neg	neg	neg	neg	neg	neg	pos	neg	neg	neg	neg	neg	neg	neg	neg	neg	neg	neg	neg	neg	neg
60	B072X	neg	neg	pos	neg	neg	neg	neg	neg	neg	neg	neg	pos	neg	neg	neg	pos	neg	neg	neg	neg	neg	neg	neg	pos	neg	neg	neg	neg	neg	neg	neg	neg	neg	pos	neg	neg	neg	neg	neg	neg	neg	neg	neg	neg	neg	neg	neg	neg
61	M043A	neg	neg	neg	neg	neg	neg	neg	neg	neg	neg	neg	pos	neg	neg	neg	pos	neg	neg	neg	neg	neg	neg	neg	pos	neg	neg	neg	neg	neg	neg	neg	neg	neg	neg	neg	neg	neg	neg	neg	neg	neg	pos	neg	neg	neg	neg	neg	neg
62	M030X	neg	neg	neg	neg	neg	neg	neg	neg	neg	neg	neg	pos	neg	neg	neg	pos	neg	neg	neg	neg	neg	neg	neg	pos	neg	neg	neg	neg	neg	neg	neg	neg	neg	neg	neg	neg	neg	neg	neg	neg	neg	neg	neg	neg	neg	neg	neg	neg
63	B099X	neg	neg	neg	neg	neg	neg	neg	neg	neg	neg	neg	pos	neg	neg	neg	pos	neg	neg	neg	neg	neg	neg	neg	pos	neg	neg	neg	neg	neg	neg	neg	neg	neg	neg	neg	neg	neg	neg	neg	neg	neg	neg	neg	neg	neg	neg	neg	neg
64	M033A	neg	neg	pos	neg	neg	neg	pos	pos	neg	neg	neg	pos	neg	neg	neg	pos	neg	neg	pos	neg	pos	neg	neg	pos	neg	neg	pos	neg	pos	pos	neg	neg	neg	pos	neg	pos	neg	neg	neg	neg	neg	neg	neg	pos	pos	neg	neg	pos
65	B011X	neg	neg	pos	neg	neg	neg	pos	pos	neg	neg	neg	pos	neg	neg	neg	pos	neg	neg	pos	neg	pos	neg	neg	pos	neg	neg	pos	neg	pos	pos	neg	neg	neg	pos	neg	pos	neg	neg	neg	neg	neg	neg	neg	pos	pos	neg	neg	pos
66	M011A	neg	neg	pos	neg	neg	neg	pos	pos	neg	neg	neg	pos	neg	neg	neg	pos	neg	pos	neg	neg	pos	neg	neg	pos	neg	neg	pos	neg	pos	pos	neg	neg	neg	pos	neg	pos	neg	neg	neg	neg	neg	neg	neg	pos	pos	neg	neg	neg
67	B011A	neg	neg	pos	neg	neg	neg	pos	pos	neg	neg	neg	pos	neg	neg	neg	pos	neg	neg	pos	neg	pos	neg	neg	pos	neg	neg	pos	neg	pos	pos	neg	neg	neg	pos	neg	pos	neg	neg	neg	neg	neg	neg	neg	pos	pos	neg	neg	pos
		aac(3)-IIa	aac(3)-IId	aadA1	aadA2	aadA5	aph(3')-Ia	aph(3'')-Ib	aph(6)-Id	aac(6')-Ib-cr5	blaCTX-M	blaCTX-M-14	blaCTX-M-15	blaCTX-M-182	blaCTX-M-27	blaDHA-1	blaEC	blaEC-5	blaOXA	blaOXA-1	blaTEM	blaTEM-1	blaTEM-40	mcr-1.1		fosA3	ptsI_V25I	uhpT_E350Q	erm(B)	mph(A)	catA1	catB3	gyrA_D87N	gyrA_D87Y	gyrA_S83L	parC_E84V	parC_S57T	parC_S80I	parE_E460D	parE_I529L	parE_L416F	qnrB4	qnrS	qnrS1	sul1	sul2	sul3	tet(A)	tet(B)
		aminoglycoside N-acetyltransferase AAC(3)-IIa	aminoglycoside N-acetyltransferase AAC(3)-IId	ANT(3'')-Ia family aminoglycoside nucleotidyltransferase AadA1	ANT(3'')-Ia family aminoglycoside nucleotidyltransferase AadA2	ANT(3'')-Ia family aminoglycoside nucleotidyltransferase AadA5	aminoglycoside O-phosphotransferase APH(3')-Ia	aminoglycoside O-phosphotransferase APH(3'')-Ib	aminoglycoside O-phosphotransferase APH(6)-Id	fluoroquinolone-acetylating aminoglycoside 6'-N-acetyltransferase AAC(6')-Ib-cr5	CTX-M family class A extended-spectrum beta-lactamase	class A extended-spectrum beta-lactamase CTX-M-14	class A extended-spectrum beta-lactamase CTX-M-15	class A extended-spectrum beta-lactamase CTX-M-182	class A extended-spectrum beta-lactamase CTX-M-27	class C beta-lactamase DHA-1	BlaEC family class C beta-lactamase	cephalosporin-hydrolyzing class C beta-lactamase EC-5	OXA-1 family class D beta-lactamase	oxacillin-hydrolyzing class D beta-lactamase OXA-1	TEM family class A beta-lactamase	class A broad-spectrum beta-lactamase TEM-1	inhibitor-resistant class A broad-spectrum beta-lactamase TEM-40	phosphoethanolamine--lipid A transferase MCR-1.1		fosfomycin resistance glutathione transferase FosA3	Escherichia fosfomycin resistant PtsI	Escherichia fosfomycin resistant UhpT	23S rRNA (adenine(2058)-N(6))-methyltransferase Erm(B)	Mph(A) family macrolide 2'-phosphotransferase	type A-1 chloramphenicol O-acetyltransferase	type B-3 chloramphenicol O-acetyltransferase CatB3	Escherichia quinolone resistant GyrA	Escherichia quinolone resistant GyrA	Escherichia quinolone resistant GyrA	Escherichia quinolone resistant ParC	Escherichia quinolone resistant ParC	Escherichia quinolone resistant ParC	Escherichia quinolone resistant ParE	Escherichia quinolone resistant ParE	Escherichia quinolone resistant ParE	quinolone resistance pentapeptide repeat protein QnrB4	QnrS family quinolone resistance pentapeptide repeat protein	quinolone resistance pentapeptide repeat protein QnrS1	sulfonamide-resistant dihydropteroate synthase Sul1	sulfonamide-resistant dihydropteroate synthase Sul2	sulfonamide-resistant dihydropteroate synthase Sul3	tetracycline efflux MFS transporter Tet(A)	tetracycline efflux MFS transporter Tet(B)
		AMINOGLYCOSIDE	AMINOGLYCOSIDE	AMINOGLYCOSIDE	AMINOGLYCOSIDE	AMINOGLYCOSIDE	AMINOGLYCOSIDE	AMINOGLYCOSIDE	AMINOGLYCOSIDE	AMINOGLYCOSIDE/QUINOLONE	BETA-LACTAM	BETA-LACTAM	BETA-LACTAM	BETA-LACTAM	BETA-LACTAM	BETA-LACTAM	BETA-LACTAM	BETA-LACTAM	BETA-LACTAM	BETA-LACTAM	BETA-LACTAM	BETA-LACTAM	BETA-LACTAM	COLISTIN		FOSFOMYCIN	FOSFOMYCIN	FOSFOMYCIN	MACROLIDE	MACROLIDE	PHENICOL	PHENICOL	QUINOLONE	QUINOLONE	QUINOLONE	QUINOLONE	QUINOLONE	QUINOLONE	QUINOLONE	QUINOLONE	QUINOLONE	QUINOLONE	QUINOLONE	QUINOLONE	SULFONAMIDE	SULFONAMIDE	SULFONAMIDE	TETRACYCLINE	TETRACYCLINE
[truncated: 25 more columns]
